# Supplementary material for: Determinants of heritable gene silencing for KRAB-dCas9 + DNMT3 and Ezh2-dCas9 + DNMT3 hit-and-run epigenome editing
Source: Nucleic Acids Res. 2022 Mar 2;50(6):3239–53. doi: 10.1093/nar/gkac123 (PMC8989539; doi:10.1093/nar/gkac123)
Supplement: gkac123_Supplemental_Files [file gkac123_supplemental_files.zip]

Archive with 4 entries (4 files):
- SUPPL_combo.pdf
- Table_S1_sequences.xlsx
- Table_S2_tableFeaturesDescription.xlsx
- Table_S3_OLD.xlsx
