# Supplementary material for: Determinants of heritable gene silencing for KRAB-dCas9 + DNMT3 and Ezh2-dCas9 + DNMT3 hit-and-run epigenome editing
Source: Nucleic Acids Res. 2022 Mar 2;50(6):3239–53. doi: 10.1093/nar/gkac123 (PMC8989539; doi:10.1093/nar/gkac123)
Supplement: gkac123_Supplemental_Files [file gkac123_supplemental_files.zip › Table_S1_sequences.xlsx]

## Sheet: gRNA sequences
Table S1: List of gRNA target and primer sequences
Target gene	gRNA name	Target (PAM blue)	PAM strand	chr hg19	start	end
CD71	CD71_gRNA	CTGAGGCACGTACGCTCGCGAGG	+	chr3	195809039	195809061
	CD71_gRNA2	GCCCTATGCGGAGGGCGCTGCGG	+	chr3	195809111	195809133
	CD71_gRNA3	AGGCCAGTGCGCCCATCGCGCGG	-	chr3	195809186	195809208
	CD71_gRNA4	GGTTGGTCAAGGTCAGGCGGAGG	-	chr3	195809247	195809269
CDKN1C	CDKN1C_gRNA1	GGCCAAGTGCGCTGTGCTCGAGG	-	chr11	2906978	2907000
	CDKN1C_gRNA2	TGGGGCCCGCGCGTATAAAGGGG	-	chr11	2907026	2907048
	CDKN1C_gRNA3	AACAACACCACGGCGATTGGCGG	+	chr11	2907103	2907125
	CDKN1C_gRNA4	TGGCCGCGCGCACACCCACCGGG	+	chr11	2907176	2907198
FMR1	FMR1_gRNA1	CGCGCGTCTGTCTTTCGACCCGG	+	chrX	146993257	146993279
	FMR1_gRNA2	CCACTTGAAGAGAGAGGGCGGGG	+	chrX	146993324	146993346
	FMR1_gRNA3	ACAGCGTTGATCACGTGACGTGG	+	chrX	146993376	146993398
	FMR1_gRNA4	CTCCGTTTCGGTTTCACTTCCGG	+	chrX	146993454	146993476
FOSL1	FOSL1_gRNA1	TGGGGAGGCGTCGCCAAGTTCGG	-	chr11	65668003	65668025
	FOSL1_gRNA2	CCGGCTGCAGCCTTTTCACCGG	+	chr11	65668029	65668050
	FOSL1_gRNA3	GTATGGGCAGCTACGTCAGGGGG	-	chr11	65668092	65668114
	FOSL1_gRNA6	GGCAGGTGCGTCAGTCCGCAGGG	-	chr11	65668158	65668180
HOXB7	HOXB7_gRNA1	CGGGGTCACGTGGTCCGGAGAGG	-	chr17	46688392	46688414
	HOXB7_gRNA2	TTCCACATTACCGGGAGCCGTGG	-	chr17	46688455	46688477
	HOXB7_gRNA3	GAAAGCCGAGCCCTGTGGATTGG	+	chr17	46688525	46688547
	HOXB7_gRNA4	TGCAAGCGGCCTCCAGCCCGCGG	-	chr17	46688578	46688600
IGF2R	IGF2R_gRNA1	TGTCACGTGACGCGGTTCCGGGG	+	chr6	160390083	160390105
	IGF2R_gRNA2	GAACAAGGGAGTCACGTGAGCGG	+	chr6	160390028	160390050
	IGF2R_gRNA3	GCGCTCACGTGACCCGGGCCTGG	+	chr6	160389977	160389999
	IGF2R_gRNA4	GGCGGGGGTCACCTGAACAAGGG	+	chr6	160390014	160390036
LBX2	LBX2_gRNA1	TTGGTCTTGTCTGTCAGCAGCGG	-	chr2	74730449	74730471
	LBX2_gRNA2	TGAGCGCCTTCCGCGCTGCTCGG	+	chr2	74730503	74730525
	LBX2_gRNA3	AGTCCCGTGACTTGGTCCTCAGG	+	chr2	74730552	74730574
	LBX2_gRNA4	CAGCTCGGCGTCGAAAAAGCCGG	-	chr2	74730606	74730628
MKRN1	MKRN1_gRNA1	ACGTCTCCTCCGGAAAGGGGCGG	+	chr7	140179377	140179399
	MKRN1_gRNA2	CGACGAAAGTCCATAGTTAGCGG	+	chr7	140179446	140179468
	MKRN1_gRNA3	GGGGACTAGGGACTTGCAGTCGG	+	chr7	140179509	140179531
	MKRN1_gRNA4	TTCGAGAGAGGCTGAAACGGAGG	-	chr7	140179604	140179626
MTOR	MTOR_gRNA1	ATACCTGTCGATTGGTCCTCAGG	-	chr1	11322630	11322652
	MTOR_gRNA2	AGAAGAGAAGCTTCAGGACCCGG	+	chr1	11322692	11322714
	MTOR_gRNA3	GTTCAAATAGACAAACCACGCGG	+	chr1	11322736	11322758
	MTOR_gRNA4	GACCGATTGGTTCTCCCGAGTGG	-	chr1	11322787	11322809
OTX1	OTX1_gRNA1	CGCGAGGCGAGTGCGTAACGGGG	-	chr2	63277911	63277933
	OTX1_gRNA2	CGGGCAATGGCTGCGCGAGCCGG	-	chr2	63277842	63277864
	OTX1_gRNA3	GAGTTAGCGCGCGACCGGGGCGG	+	chr2	63277754	63277776
	OTX1_gRNA4	AGCTAGGCGAGGAAGGCGAGCGG	-	chr2	63277703	63277725
PLAGL1	PLAGL1_gRNA1	GCCGGAACGGCGCGGCCGCGAGG	+	chr6	144329546	144329568
	PLAGL1_gRNA2	TGGCGGGGGCGTCACGTGGCAGG	+	chr6	144329585	144329607
	PLAGL1_gRNA3	AGCGGCACCCACACGTCCTGCGG	+	chr6	144329659	144329681
	PLAGL1_gRNA4	TGGCGCAGGTAGACCCGAGCCGG	+	chr6	144329729	144329751
POMT1	POMT1_gRNA1	CACGCGCGCTGCTGCCCGTCTGG	+	chr9	134378288	134378310
	POMT1_gRNA2	GGAGAGGCAGGTGTGAAACGCGG	-	chr9	134378211	134378233
	POMT1_gRNA3	GTGCTACTGTTTTGTGTGCCAGG	-	chr9	134378170	134378192
	POMT1_gRNA4	ATTAAGATCTTCACGCCAGATGG	+	chr9	134378064	134378086
RB1	RB1_gRNA1	CGTTTTCCCGCGGTTGGACGCGG	+	chr13	48877859	48877881
	RB1_gRNA2	AGTTCCCCACAGACGCCGGCGGG	+	chr13	48877796	48877818
	RB1_gRNA3	TTAAACTGGGAAACCTGGCGTGG	-	chr13	48877728	48877750
	RB1_gRNA4	TTCTGGGTAGAAGCACGTCCGGG	+	chr13	48877672	48877694
RPL13A	RPL13A_gRNA1	TCGGCGGCCATATTTTTGAGGGG	-	chr19	49990581	49990603
	RPL13A_gRNA2	CGCGTGCGCAGAGATTCCCCAGG	-	chr19	49990733	49990755
	RPL13A_gRNA3	GGTCCAACCGGAAGAATGTCCGG	+	chr19	49990681	49990703
	RPL13A_gRNA4	GCCCCACGTGATCTCTCGCCGGG	+	chr19	49990640	49990662
SETD3	SETD3_gRNA1	AAGCGTGGGCCAATGAACGGCGG	-	chr14	99947266	99947288
	SETD3_gRNA2	TGGCTGGGGAGGACCCCGAACGG	-	chr14	99947332	99947354
	SETD3_gRNA3	TGCGACATCGTGGTTGGCGGCGG	-	chr14	99947395	99947417
	SETD3_gRNA4	GATTCGTCCAATCAAAGCTCTGG	-	chr14	99947438	99947460
SLC22A18	SLC22_gRNA1	AGTCATCTCCCGAAAGGGCGGGG	+	chr11	2923480	2923502
	SLC22_gRNA2	CGATTGCAAAGCGCGAGGGCTGG	+	chr11	2923425	2923447
	SLC22_gRNA3	CAGTGAGAGCGCAGAAACCGTGG	+	chr11	2923381	2923403
	SLC22_gRNA4	TTGAATCCTGCCCGGTGCCCGGG	-	chr11	2923262	2923284
STAT5A	STAT5A_gRNA1	ACCAAACCCCTTGGGCCTCGTGG	+	chr17	40439508	40439530
	STAT5A_gRNA2	CGGGTTGGCAGCACCAGAGGAGG	-	chr17	40439412	40439434
	STAT5A_gRNA3	GACTGCATGTTCTGTTGGGGGGG	-	chr17	40439350	40439372
TUSC3	TUSC3_gRNA1	AGACCTGGAAAGGCGCGGGATGG	-	chr8	15397723	15397745
	TUSC3_gRNA2	CGGGAAAGGCAAGCTCCGGGCGG	+	chr8	15397645	15397667
	TUSC3_gRNA3	AATTGGGTTCAGTAGCAGGATGG	+	chr8	15397569	15397591
	TUSC3_gRNA4	ATGCCTTCTTGGATGATGAAGGG	-	chr8	15397498	15397520
UBE3A	UBE3A_gRNA1	GCGCTGCCTGCCGGGATACTCGG	-	chr15	25684183	25684205
	UBE3A_gRNA2	CAGGCCGGGACGCGGGGACGTGG	+	chr15	25684231	25684253
	UBE3A_gRNA3	CTTCCCAATGGCCCGTGCGCCGG	-	chr15	25684339	25684361
	UBE3A_gRNA4	CGAGCCTGGTGGGACTCCGAGGG	-	chr15	25684379	25684401
VEGFA	VEGFA_gRNA1	TTTAAAAGTCGGCTGGTAGCGGG	+	chr6	43737918	43737940
	VEGFA_gRNA2	AGCCGCGTGTGGAAGGGCTGAGG	+	chr6	43737817	43737839
	VEGFA_gRNA3	GTCGAGCTTCCCCTTCATTGCGG	+	chr6	43737747	43737769
	VEGFA_gRNA4	GTGTCTCTGGACAGAGTTTCCGG	+	chr6	43737684	43737706
ZFX	ZFX_gRNA1	GCGGTGACGTGACGTGCTGACGG	+	chrX	24167728	24167750
	ZFX_gRNA2	TCTACCCTTCCGCATTTTCCTGG	+	chrX	24167692	24167714
	ZFX_gRNA3	GTCCTCCTGGCACCCCGTGTCGG	-	chrX	24167645	24167667
	ZFX_gRNA4	GGGCGCTGTCACGGAGACTCCGG	+	chrX	24167561	24167583
ZNF274	ZNF274_gRNA1	TCCCTTGGGAAGAGGAAGGGCGG	-	chr19	58694358	58694380
	ZNF274_gRNA2	CGCCCCTCCACCCAGATGGACGG	+	chr19	58694300	58694322
	ZNF274_gRNA3	TAGAGTCCACGCAACTTTTGGGG	-	chr19	58694240	58694262
	ZNF274_gRNA4	TTTCTCGACTTTGAAACTGGTGG	+	chr19	58694160	58694182
ZNF823	ZNF823_gRNA1	TGCGACGTTCAAAGAGCCCGCGG	-	chr19	11849776	11849798
	ZNF823_gRNA2	CTATCCAATCAGGGATGAGGGGG	-	chr19	11849845	11849867
	ZNF823_gRNA3	GTGCCTGGAACCTGTTCATCCGG	-	chr19	11849933	11849955
	ZNF823_gRNA4	GGTCAGGTCACTCCGTTGGGAGG	-	chr19	11849977	11849999

## Sheet: Primer sequences
Table S1:List ofg RNA target and primer sequences
Gene	Forward Oligo	Reverse Oligo	Assay
GAPDH-RT	AATCCCATCACCATCTTCCA	CTCCATGGTGGTGAAGACG	RT-qPCR
CDKN1C-RT	CGATCAAGAAGCTGTCCGGG	GGCTCTTTGGGCTCTAAATTGG	RT-qPCR
FMR1-RT	CTGGCGTCACTGCTATTGATT	CTTCAGCAAATTCCAGAAAGC	RT-qPCR
FOSL1-RT	GCCAAGCATCAACACCATGA	CCTCTTCCTCCGGGCTGAT	RT-qPCR
HOXB7-RT	CTTCCGGATCTACCCCTGGA	CCCGCGGTCTTGTTCTCCT	RT-qPCR
IGF2R-RT	ACATTAACGTGTGTCGGCCT	ATGTGGTCTGTCTGCCATCG	RT-qPCR
LBX2-RT	AGGGCGGAAAACAACTCAC	CCAGCTCCAGCACCTGTT	RT-qPCR
LRIG1-RT	GAGAGTTTCGTGTGCGATGA	TGGCTGCTGAGCATGTAAAC	RT-qPCR
MKRN1-RT	TTCAGAGGACTGGGTGAATGC	TTTGTCTCCACGGCGGTTT	RT-qPCR
MTOR-RT	GAGCAGAACCAGGGTACACG	GGCAAGTTTCCCATGTTGACC	RT-qPCR
OTX1-RT	GATCAACCTGCCGGAGTCTA	CGCACTGGAGAGGACTTCTT	RT-qPCR
PLAGL1-RT	CAAGTGTGTGCAGCCTGACT	CGGTTGAACGTCTTCTCACA	RT-qPCR
POMT1-RT	CTAGCTCGGATCACTCAGGG	CTGCCTCGGCCGTTCTCATA	RT-qPCR
RB1-RT	CACAGAGAACACCACGAAAAAG	TGAAGGTTGATCACTTGCTGA	RT-qPCR
RPL13A-RT	AACCCTGCGACAAAACCTCC	AATGTTGATGCCTTCACAGCG	RT-qPCR
SETD3-RT	TCTTGAACCTGACCAGTGAGC	CGACAGAAGCCCCATTTTCAG	RT-qPCR
SLC22A18-RT	GCTGGCTACCTCATGTCCTT	CCACCACGATGAAGACCAG	RT-qPCR
STAT5A-RT	CCCCCAGGCTCCCTATAACA	TGGCAGAGGTGAAAAGACCG	RT-qPCR
TUSC3-RT	CTCGGGGGAGGACAGAAGAAAAA	CTGAGGCTGAAGAGCAGTGAAC	RT-qPCR
UBE3A-RT	TGCTTATATGTGGAAGCCGGAA	TGTCTGTGCCCGTTGTAAACT	RT-qPCR
VEGFA-RT	GGCCTCCGAAACCATGAACT	GCAGTAGCTGCGCTGATAGA	RT-qPCR
ZFX-RT	CGTAGGAGAGGAGGATGCTG	TTCCGGTTTTCAATTCCATC	RT-qPCR
ZNF274-RT	CCAGTGACCTTCCAGGATGT	GTAGTCTCCCACCCCACAGA	RT-qPCR
ZNF823-RT	GAAATGGGAGGACCAGAACA	TCTGGAATCTGGCCAAAAGT	RT-qPCR
epi-dCas9-RT	GTGGGACAAGGGTAGGGATT	ATCAGCTTGTCGCTGTTCCT	RT-qPCR
CD71-BSP	TAAGGGAAAAGGYGTTAAGGTA	CTACARGTACATTTCAAAACACTAC	BSP
FMR1-BSP	AATTTTAGAGAGGTYGAATTGGG	CCTCTCTCTTCAAATAACCTAAAAA	BSP
FOSL1-BSP	AAAAGTTTTYGGGTTGAATTA	AAAATTACACCATATATAAACAACTA	BSP
IGF2R-BSP	ATTYGTTAYGATTTAGTAGGG	ACTCCCTTATTCAAATAACCCC	BSP
LBX2-BSP	AGATTAAGGTTYGGTTGGGTT	CAATCTAACTAAAACTCCCTAAAAA	BSP
MKRN1-BSP	TTAATTGYGGGTTTAGAGTA	ATACAAATTCAAACCCAAATCTTC	BSP
MTOR-BSP	AATAGGTTAATAGTAATGAAGAAGAGAAGT	AACTCCTTAAATTCACAACC	BSP
OTX1-BSP	GTTAGTYGAGTTTYGGAGTTAG	AAAAATTAATCACCTTTCTACTACCC	BSP
RPL13A-BSP	GGAYGGTYGTGTTTTAGTAG	AAAATTTCTTATCCCTTAAAACAAAAA	BSP
STAT5A-BSP	GGGAGGTAGATGAGAATGTATTT	TAAATATCCTATCTAAAACCTCAATCCC	BSP
TUSC3-BSP	AGGTTTTAGGTAAAGTGTTGGA	AAAAARGRGAAATAAAAACAAAA	BSP
VEGFA-BSP	GTAAAGAGGGAAYGGTTTTTAGG	AARGCTCAATAAAACCTAACC	BSP
ZNF823-BSP	TAGGATTTAGAGYGTAGGGG	CTTACCAAAAATRGTACCTAAAACCTAT	BSP
FMR-ChIP	CCAGGCCACTTGAAGAGAGA	AACACTGAAACCACGTCACG	ChIP
PLAGL1-ChIP	CAAAGCCAAGGTCGCCCA	CGGAGACTTCGGCTAGCAG	ChIP
SLC22-ChIP	CAGTGAGAGCGCAGAAACC	CGGGAGATGACTTGCAACAG	ChIP
MTOR-CHIP	GAACTCAAGGAGTCCGGTGT	TCGCTCACATTCTCCTCTCA	ChIP
OTX-ChIP	CTAGCCCCGTTACGCACT	GCTTGTCTTGCTCGGTTGTT	ChIP
IGF2R-ChIP	TTTCCCCTACTGGTCGATCG	CTCAGTTTCCCCTCCCACC	ChIP
SETD3-ChIP	GCCGCCAACCACGATGTC	CGAACCTGCTAACGGAACTT	ChIP
ZNF554-ChIP	CGGGGAAAAGCCCTATAAAT	TCCACATTCACTGCATTCGT	ChIP
