# Supplementary material for: Determinants of heritable gene silencing for KRAB-dCas9 + DNMT3 and Ezh2-dCas9 + DNMT3 hit-and-run epigenome editing
Source: Nucleic Acids Res. 2022 Mar 2;50(6):3239–53. doi: 10.1093/nar/gkac123 (PMC8989539; doi:10.1093/nar/gkac123)
Supplement: gkac123_Supplemental_Files [file gkac123_supplemental_files.zip › Table_S2_tableFeaturesDescription.xlsx]

## Sheet: chromatinCorrelationAnalysis
Table S2: Description of chromatin features and chromatin states
feature	short_name	description	source	source_file
FPKM	FPKM	Gene expression of K562, average of two replicates. FPKM = Fragments Per Kilobase of transcript per Million mapped reads.	UCSC wgEncodeCaltechRnaSeq	http://hgdownload.cse.ucsc.edu/goldenpath/hg19/encodeDCC/wgEncodeCaltechRnaSeq/wgEncodeCaltechRnaSeqK562R2x75Il200GeneGencV3cRep1V3.gtf.gz,http://hgdownload.cse.ucsc.edu/goldenpath/hg19/encodeDCC/wgEncodeCaltechRnaSeq/wgEncodeCaltechRnaSeqK562R2x75Il200GeneGencV3cRep2V3.gtf.gz
CG.hg19.density	GC density	Density of C+G bases in the region.	hg19 reference
CpGs.hg19.nCpGs	CpG density	Density of CpG dinucleotides in the region.	hg19 reference
CGIs.hg19.meanLengthBp	CGI length	Average length (number of base pairs) of CpG islands which overlap with the region (length of the islands, not of the overlap).	UCSC CGI	https://genome.ucsc.edu/cgi-bin/hgTables?hgsid=1073906237_ZFPdY0XhcNzWr53FSJnXLLprOzKX&clade=mammal&org=Human&db=hg19&hgta_group=regulation&hgta_track=covidHgiGwasR4Pval&hgta_table=0&hgta_regionType=range&position=chr1%3A11%2C322%2C740-11%2C323%2C589&hgta_outputType=primaryTable&hgta_outFileName=
WGBS_merged.K562.median	5mC	Cytosine modification level, median of all CpGs in the target region.	ENCODE, GEO GSE64929 (PMID: 28176797)	https://ftp.ncbi.nlm.nih.gov/geo/samples/GSM1583nnn/GSM1583563/suppl/GSM1583563_K562_10_merge_C33YCACXX_C3JK7ACXX_C4JVWACXX_KEL656A310_HCG.hg19_rCRSchrm.fa.realign.mdups.recal.cytosine.filtered.sort.HCG.bw,https://www.encodeproject.org/files/ENCFF867JRG/@@download/ENCFF867JRG.bed.gz,https://www.encodeproject.org/files/ENCFF721JMB/@@download/ENCFF721JMB.bed.gz
WGBS_merged_inCGIs.K562.median	5mC inside CGIs	Cytosine modification level, median of CpGs in the target region and inside CpG islands.
WGBS_merged_outCGIs.K562.median	5mC outside CGIs	Cytosine modification level, median of all CpGs in the target region and outside CpG islands.
Histone.Ctcf.EncodeUCSC.K562.mean	CTCF	ChIP-seq of CTCF.	UCSC wgEncodeBroadHistone	http://hgdownload.cse.ucsc.edu/goldenPath/hg19/encodeDCC/wgEncodeBroadHistone/wgEncodeBroadHistoneK562CtcfStdPk.broadPeak.gz
Histone.H3k4me1.EncodeUCSC.K562.mean	H3K4me1	ChIP-seq of H3K4me1.	UCSC wgEncodeBroadHistone	http://hgdownload.cse.ucsc.edu/goldenPath/hg19/encodeDCC/wgEncodeBroadHistone/wgEncodeBroadHistoneK562H3K4me1StdPk.broadPeak.gz
Histone.H3k4me3.EncodeUCSC.K562.mean	H3K4me3	ChIP-seq of H3K4me3.	UCSC wgEncodeBroadHistone	http://hgdownload.cse.ucsc.edu/goldenPath/hg19/encodeDCC/wgEncodeBroadHistone/wgEncodeBroadHistoneK562H3k4me2StdPk.broadPeak.gz
Histone.H3k27ac.EncodeUCSC.K562.mean	H3K27ac	ChIP-seq of H3K27ac.	UCSC wgEncodeBroadHistone	http://hgdownload.cse.ucsc.edu/goldenPath/hg19/encodeDCC/wgEncodeBroadHistone/wgEncodeBroadHistoneK562H3K27acStdPk.broadPeak.gz
Histone.H3k27me3.EncodeUCSC.K562.mean	H3K27me3	ChIP-seq of H3K27me3.	UCSC wgEncodeBroadHistone	http://hgdownload.cse.ucsc.edu/goldenPath/hg19/encodeDCC/wgEncodeBroadHistone/wgEncodeBroadHistoneK562H3K27me3StdPk.broadPeak.gz
Histone.H3k36me3.EncodeUCSC.K562.mean	H3K36me3	ChIP-seq of H3K36me3.	UCSC wgEncodeBroadHistone	http://hgdownload.cse.ucsc.edu/goldenPath/hg19/encodeDCC/wgEncodeBroadHistone/wgEncodeBroadHistoneK562H3K36me3StdPk.broadPeak.gz
Histone.H3k79me2.EncodeUCSC.K562.mean	H3K79me2	ChIP-seq of H3K79me2.	UCSC wgEncodeBroadHistone	http://hgdownload.cse.ucsc.edu/goldenPath/hg19/encodeDCC/wgEncodeBroadHistone/wgEncodeBroadHistoneK562H3K79me2StdPk.broadPeak.gz
Histone.H3k9ac.EncodeUCSC.K562.mean	H3K9ac	ChIP-seq of H3K9ac.	UCSC wgEncodeBroadHistone	http://hgdownload.cse.ucsc.edu/goldenPath/hg19/encodeDCC/wgEncodeBroadHistone/wgEncodeBroadHistoneK562H3K9acStdPk.broadPeak.gz
Histone.H4k20me1.EncodeUCSC.K562.mean	H4K20me1	ChIP-seq of H4K20me1.	UCSC wgEncodeBroadHistone	http://hgdownload.cse.ucsc.edu/goldenPath/hg19/encodeDCC/wgEncodeBroadHistone/wgEncodeBroadHistoneK562H4K20me1StdPk.broadPeak.gz
Dnase.DnaseMerged.EncodeUCSC.K562.mean	DNase	Dnase-seq, average of two replicates.	UCSC wgEncodeUwDnase	http://hgdownload.cse.ucsc.edu/goldenPath/hg19/encodeDCC/wgEncodeUwDnase/wgEncodeUwDnaseK562PkRep1.narrowPeak.gz, http://hgdownload.cse.ucsc.edu/goldenPath/hg19/encodeDCC/wgEncodeUwDnase/wgEncodeUwDnaseK562PkRep2.narrowPeak.gz
ChIP.POLR2A.merged.K562.mean	POLR2A	ChIP-seq of POLR2A, average of two replicates.	ENCODE	https://www.encodeproject.org/files/ENCFF248IWJ/@@download/ENCFF248IWJ.bed.gz, https://www.encodeproject.org/files/ENCFF937VZI/@@download/ENCFF937VZI.bed.gz

## Sheet: chromatinStatesAnalysis
Table S2: Description of chromatin features and chromatin states
cell_line	file
K562	http://hgdownload.soe.ucsc.edu/goldenPath/hg19/encodeDCC/wgEncodeBroadHmm/wgEncodeBroadHmmK562HMM.bed.gz
GM12878	http://hgdownload.soe.ucsc.edu/goldenPath/hg19/encodeDCC/wgEncodeBroadHmm/wgEncodeBroadHmmGm12878HMM.bed.gz
H1 ES	http://hgdownload.soe.ucsc.edu/goldenPath/hg19/encodeDCC/wgEncodeBroadHmm/wgEncodeBroadHmmH1hescHMM.bed.gz
HepG2	http://hgdownload.soe.ucsc.edu/goldenPath/hg19/encodeDCC/wgEncodeBroadHmm/wgEncodeBroadHmmHepg2HMM.bed.gz
HMEC	http://hgdownload.soe.ucsc.edu/goldenPath/hg19/encodeDCC/wgEncodeBroadHmm/wgEncodeBroadHmmHmecHMM.bed.gz
HSMM	http://hgdownload.soe.ucsc.edu/goldenPath/hg19/encodeDCC/wgEncodeBroadHmm/wgEncodeBroadHmmHsmmHMM.bed.gz
HUVEC	http://hgdownload.soe.ucsc.edu/goldenPath/hg19/encodeDCC/wgEncodeBroadHmm/wgEncodeBroadHmmHuvecHMM.bed.gz
NHEK	http://hgdownload.soe.ucsc.edu/goldenPath/hg19/encodeDCC/wgEncodeBroadHmm/wgEncodeBroadHmmNhekHMM.bed.gz
NHLF	http://hgdownload.soe.ucsc.edu/goldenPath/hg19/encodeDCC/wgEncodeBroadHmm/wgEncodeBroadHmmNhlfHMM.bed.gz
