# Supplementary material for: Determinants of heritable gene silencing for KRAB-dCas9 + DNMT3 and Ezh2-dCas9 + DNMT3 hit-and-run epigenome editing
Source: Nucleic Acids Res. 2022 Mar 2;50(6):3239–53. doi: 10.1093/nar/gkac123 (PMC8989539; doi:10.1093/nar/gkac123)
Supplement: gkac123_Supplemental_Files [file gkac123_supplemental_files.zip › Table_S3_OLD.xlsx]

## Sheet: expression
Table S3: Data summary table for relative expression, DNA methylation, genomic features and correlation analysis
								KRAB+D3A+L				Ezh2+D3A+L
chromosome	start	end	gene	FPKM	strand	TSS	quartileExpression	relExpr_4d_KRAB	qValue_4d_KRAB	relExpr_21d_KRAB	qValue_21d_KRAB	relExpr_4d_EZH2	qValue_4d_EZH2	relExpr_21d_EZH2	qValue_21d_EZH2
chr1	11322608	11322858	MTOR	30.63	-	11322608	Q2	0.39	0.002233	0.97	0.911404	0.2967	0.003061	0.5933	0.022501
chr11	2906995	2907245	CDKN1C	13.5753	-	2906995	Q3	0.56	0.001299	0.7267	0.033502	0.5603	0.003061	0.6967	0.02631
chr11	2923263	2923513	SLC22A18	13.58	+	2923513	Q2	0.09	2e-06	0.9133	0.676175	0.27	0.000135	0.45	0.034351
chr11	65667997	65668247	FOSL1	20.84	-	65667997	Q2	0.19	0.000212	0.9833	0.911404	1.05	0.741428	0.8567	0.234534
chr13	48877633	48877883	RB1	9.42603	+	48877883	Q3	0.27	5.5e-05	0.9533	0.911404	0.12	0.000135	1.103	0.266047
chr14	99947226	99947476	SETD3	12.76	-	99947226	Q2	0.38	0.002233	1.01	0.974417	0.4333	0.004868	0.92	0.472028
chr15	25684175	25684425	UBE3A	16.82	-	25684175	Q2	0.35	0.007216	1.13	0.562977	0.5603	0.002873	0.65	0.000996
chr17	40439315	40439565	STAT5A	200.8	+	40439565	Q1	0.25	0.000758	0.75	0.045281	0.72	0.079995	0.63	0.032955
chr17	46688383	46688633	HOXB7	10.01	-	46688383	Q3	0.47	0.006979	0.7067	0.024727	0.22	0.002873	0.8433	0.153673
chr19	11849760	11850010	ZNF823	4.06	-	11849760	Q4	0.16	0.012751	0.9033	0.911404	0.3133	0.005529	0.44	0.00237
chr19	49990561	49990811	RPL13A	409.65	+	49990811	Q1	1.42	0.031819	0.89	0.346022	0.9867	0.857414	1.043	0.734461
chr19	58694146	58694396	ZNF274	7.77932	+	58694396	Q3	0.51	0.007902	1.097	0.80272	0.5233	0.003081	0.8167	0.161357
chr2	47596037	47596287	EPCAM	33.1	+	47596287	Q2	0.07	0.000758	0.6533	0.025246	0.3533	0.003061	0.3233	6.6e-05
chr2	63277687	63277937	OTX1	3.07	+	63277937	Q4	0.13	0.001414	0.6567	0.037415	0.2467	0.002873	0.16	0.000883
chr2	74730443	74730693	LBX2	7.82	-	74730443	Q3	0.16	0.000476	0.6067	0.045281	0.7367	0.010588	0.4233	0.04076
chr3	195809032	195809282	CD71	223.418	-	195809032	Q1	1.11	0.286632	0.9767	0.960826	0.7059	0.027874	1.029	0.83411
chr6	43737696	43737946	VEGFA	201.69	+	43737946	Q1	0.98	0.921948	1.447	0.024727	0.4767	0.002873	0.7167	0.04076
chr6	144329541	144329791	PLAGL1	19.87	-	144329541	Q2	0.26	0.003529	0.5167	0.033502	0.4333	0.006575	0.2733	0.001649
chr6	160389881	160390131	IGF2R	49.07	+	160390131	Q1	0.53	0.001299	0.61	0.030698	0.51	0.005529	1.283	0.021025
chr7	140179369	140179619	MKRN1	49.56	-	140179369	Q1	0.3	0.002233	0.6367	0.030698	0.7667	0.005485	0.84	0.178336
chr8	15397482	15397732	TUSC3	86.9	+	15397732	Q1	0.15	0.00449	0.39	0.033502	0.17	0.000809	0.5267	0.010535
chr9	134378039	134378289	POMT1	16.39	+	134378289	Q2	0.24	0.001299	0.6833	0.024727	0.3833	0.002873	0.7067	0.041469
chrX	24167512	24167762	ZFX	4.06	+	24167762	Q4	0.49	0.00268	1	0.984098	0.5167	0.00449	1.113	0.138436
chrX	146993219	146993469	FMR1	16	+	146993469	Q2	0.41	0.000758	0.6567	0.024727	0.4733	0.002501	0.3533	0.021025

## Sheet: methylation_KRAB+D3A+L
Amplicon bisulfite sequencing results for KRAB+D3A+L (ctrl = control, 4d = 4 days, 21d = 21 days)
		5-methylcytosine (%), average value across all CpGs in the amplicon region with at least 100x coverage
GENE	nCpGs	ctrl_a	ctrl_b	ctrl_c	4d_a	4d_b	4d_c	21d_a	21d_b	21d_c	ctrl	4d	21d
VEGFA	14	3.04074	4.07758	3.72176	24.4994	21.9986	25.9341	5.42649	5.30619	5.37972	3.61336	24.144	5.3708
CD71	13	11.6709	13.1463	11.9378	24.7009	22.3128				15.5923	12.2517	23.5069	15.5923
RPL13A	27	3.45782	3.94662	2.83274	6.40623	6.75786	6.21312	3.76144	3.94001	4.1494	3.41239	6.45907	3.95028
SETD3	18	8.00556	7.50216	6.95164	25.4567	20.4971	19.9358	8.43905		8.59663	7.48645	21.9632	8.51784
FOSL1	26	2.24644	2.16837	2.18591	6.0403	5.87111	5.74704	2.58545	2.46453		2.20024	5.88615	2.52499
MTOR	11	0.67088	0.755861	0.641655	11.942	11.7705	10.6029	1.77281	1.4376	1.48566	0.689465	11.4385	1.56536
ZNF823	12	12.1336	11.2388	11.0271	23.8072	24.5053	27.4899	26.372	29.4415	24.1699	11.4665	25.2675	26.6611
STAT5A	4	1.40977	1.68269	1.63976	24.1862	24.0157	18.2943	14.7621	18.7209	15.3537	1.57741	22.1654	16.2789
FMR1	25		2.75671	2.61936	23.6529	25.4006	25.8789	21.3227	16.7536	15.6609	2.68803	24.9775	17.9124
OTX1	30	4.61205	5.14965	5.03399	12.9155	12.1275	13.0465	15.0542	14.0349	14.3713	4.9319	12.6965	14.4868
MKRN1	19		3.3667	3.50352	17.3331	16.592	11.9841	6.41862	7.21231	5.00488	3.43511	15.3031	6.21194
IGF2R	25	4.41844	4.30541	4.41925	12.4177	14.1094	14.7051	6.26855	7.23565	6.45528	4.38103	13.744	6.65316
LBX2	15	3.4234	3.44518	3.03288	30.5369	28.3322	27.3125	7.36997	8.67032	7.90514	3.30049	28.7272	7.98181

## Sheet: methylation_Ezh2+D3A+L
Amplicon bisulfite sequencing results for Ezh2+D3A+L (ctrl = control, 4d = 4 days, 21d = 21 days)
		5-methylcytosine (%), average value across all CpGs in the amplicon region with at least 100x coverage
GENE	nCpGs	ctrl_a	ctrl_b	ctrl_c	4d_a	4d_b	4d_c	21d_a	21d_b	21d_c	ctrl	4d	21d
VEGFA	14	3.41016	4.34833	4.00256	30.0438	28.8898	29.8842	9.48555	10.8609	8.08411	3.92035	29.6059	9.47686
CD71	13	13.4334	14.413	13.8036	42.99	41.6187	42.4547		28.1747	26.8083	13.8833	42.3545	27.4915
RPL13A	27	4.13231	4.35666	3.7401	11.7346	11.719	11.1559		4.26889	4.51729	4.07636	11.5365	4.39309
SETD3	18	8.76449	8.47965		33.7436	33.1898	32.365	11.2056	9.72746	13.1609	8.62207	33.0995	11.3647
FOSL1	26	2.17708	2.15826	1.96224	14.0027	13.7658	14.0833	2.22679	2.28386	2.30148	2.0992	13.9506	2.27071
MTOR	11	1.26214	1.19638	1.19583	24.0631	24.8865	25.0352	6.4685	6.47028		1.21812	24.6616	6.46939
ZNF823	12	11.7345	11.4527	10.906	26.7651	26.613	26.3166	23.6955	23.0597	23.0303	11.3644	26.5649	23.2618
STAT5A	4	2.90252	1.99468	1.70453	27.1523	29.2585	25.3707	6.05775	5.86195	7.08333	2.20058	27.2605	6.33434
FMR1	25	2.98184	3.16503	2.98308	50.3769	55.3757	52.6487	43.881	44.4886	44.8011	3.04332	52.8004	44.3902
OTX1	30	4.71853	5.2444		23.1268	22.9432	20.6969	30.5922	33.292	32.539	4.98146	22.2557	32.1411
MKRN1	19	3.5553	3.60286	3.5857	23.9387	23.8648	23.4152	5.88265	6.10131	5.86911	3.58128	23.7396	5.95102
IGF2R	25	4.50562	4.2316	4.50008	16.4673	16.9642	20.5052	4.41473	5.05342	5.18432	4.41243	17.9789	4.88416
LBX2	15	3.17798	3.55592	2.81293	3.54285	51.2432	45.1875	34.665	37.7689	3.4567	3.18228	33.3245	25.2968

## Sheet: genomic features target250bp
Chromatin and other genomic features in K562 (mean/median in the 250bp of the target regions)
gene	CG_hg19_density	CpGs_hg19_nCpGs	WGBS_merged_K562_median	WGBS_merged_inCGIs_K562_median	WGBS_merged_outCGIs_K562_median	Histone_Ctcf_EncodeUCSC_K562_mean	Histone_H3k4me1_EncodeUCSC_K562_mean	Histone_H3k4me3_EncodeUCSC_K562_mean	Histone_H3k27ac_EncodeUCSC_K562_mean	Histone_H3k27me3_EncodeUCSC_K562_mean	Histone_H3k36me3_EncodeUCSC_K562_mean	Histone_H3k79me2_EncodeUCSC_K562_mean	Histone_H3k9ac_EncodeUCSC_K562_mean	Histone_H3k9me3_EncodeUCSC_K562_mean	Histone_H4k20me1_EncodeUCSC_K562_mean	Dnase_DnaseMerged_EncodeUCSC_K562_mean	ChIP_POLR2A_merged_K562_mean
MTOR	0.557769	23	0	0		15.4161	0	16.0126	16.9019	0	3.82677	9.15822	14.5295	0	1.98815	404.333	161.348
CDKN1C	0.772908	83	0	0	0	0	6.95991	12.5273	9.63386	1.95406	0	3.78882	9.51995	0	1.50613	53	84.1092
SLC22A18	0.729084	50	0	0	0	0	4.91901	15.3858	16.3952	1.95406	0	0	9.11474	0	2.93407	72.6667	68.4809
FOSL1	0.701195	48	0	0	0	9.71784	7.05683	16.0832	64.0519	0	3.72932	15.7421	33.431	0	2.7156	119	42.4255
RB1	0.697211	62	0	0		0	0	24.51	30.2243	0	2.51684	11.7367	26.0338	0	0	46	316.449
SETD3	0.756972	66	0	0		0	4.62401	16.6324	21.6708	0	3.81528	10.2049	13.0168	0	4.53754	150.333	0
UBE3A	0.788845	74	0	0		9.18866	2.80579	13.9174	23.7053	0	3.66473	10.9517	13.8185	1.6939	2.31171	44.6667	240.696
STAT5A	0.653386	8	0		0	0	4.94366	15.5644	14.3388	0	0	12.3292	9.50641	1.16226	0	0	0
HOXB7	0.59761	36	21.5	21.5		3.14926	3.94442	9.67689	8.04789	0	2.5928	3.43657	8.60196	1.30482	0	15.25	20.0266
ZNF823	0.613546	28	0	0	0	0	7.8366	8.68985	5.48619	0	0	0	6.82846	2.37542	0	230	108.582
RPL13A	0.645418	59	0	0		8.08492	0	18.9535	16.7196	0	8.11218	32.5099	21.517	1.66703	0	359.5	28.0795
ZNF274	0.621514	27	0		0	0	10.9274	12.9201	25.7286	0	3.2842	0	17.7793	2.64242	0	65.3333	193.17
EPCAM	0.61753	32	54.8333		54.8333	0	0	7.32246	9.37069	0	1.97315	0	7.85907	0	0	14.25	0
OTX1	0.76494	70	0	0		10.0844	2.16641	16.4105	11.1718	0	0	5.11941	15.5065	1.92812	0	74.5	115.411
LBX2	0.665339	34	0	0		14.8292	6.15411	23.4438	15.7055	0	2.36161	12.4843	20.3322	0	0	57.75	62.4195
CD71	0.721116	52	0	0	0	3.73416	5.97912	12.5131	14.5949	0	7.53028	15.2072	13.5012	0	4.8551	191	216.985
VEGFA	0.701195	48	0	0		24.9217	5.92126	25.7782	21.7388	0	0	33.7213	13.3968	1.26516	1.9058	111	245.518
PLAGL1	0.780876	59	38.6667	38.6667		0	0	10.4495	7.85858	0	1.95586	7.47727	8.78075	1.87526	0	9.5	41.2995
IGF2R	0.804781	71	0	0		1.95512	7.08566	12.1431	12.7208	3.18099	4.98619	13.1545	10.5735	1.21625	2.47134	31	142.133
MKRN1	0.549801	22	0	0	2.515	5.03024	10.4117	18.8084	16.2089	0	3.32812	11.4883	9.2337	0	1.76509	0	48.094
TUSC3	0.625498	26	0	0		0	13.97	15.93	15.8056	0	2.03163	6.08772	19.9374	1.42706	0	38	90.4128
POMT1	0.585657	40	0	0	0	2.51704	7.02722	18.4822	13.52	0	0	7.49978	12.2112	0	3.8172	54	82.4813
ZFX	0.760956	67	0	0	0	12.5926	6.89288	25.0328	20.0401	0	4.73018	13.7689	24.4497	0	2.81276	10	31.6418
FMR1	0.709163	62	0	0		0	3.93851	15.271	13.6566	0	3.80192	14.4612	12.1257	0	3.03395	60	0

## Sheet: genomic features flanking+-1kbp
Chromatin and other genomic features in K562 (mean/median in the 250bp +- 1kbp of the target+flanking regions)
gene	CG_hg19_density	CpGs_hg19_nCpGs	WGBS_merged_K562_median	WGBS_merged_inCGIs_K562_median	WGBS_merged_outCGIs_K562_median	Histone_Ctcf_EncodeUCSC_K562_mean	Histone_H3k4me1_EncodeUCSC_K562_mean	Histone_H3k4me3_EncodeUCSC_K562_mean	Histone_H3k27ac_EncodeUCSC_K562_mean	Histone_H3k27me3_EncodeUCSC_K562_mean	Histone_H3k36me3_EncodeUCSC_K562_mean	Histone_H3k79me2_EncodeUCSC_K562_mean	Histone_H3k9ac_EncodeUCSC_K562_mean	Histone_H3k9me3_EncodeUCSC_K562_mean	Histone_H4k20me1_EncodeUCSC_K562_mean	Dnase_DnaseMerged_EncodeUCSC_K562_mean	ChIP_POLR2A_merged_K562_mean
MTOR	0.513105	182	0	0	80.595	15.4161	6.51181	16.0126	13.8012	0	3.82677	9.15822	14.5295	0	1.98815	304.125	105.594
CDKN1C	0.733452	492	0	0	0	17.777	7.80707	12.5273	7.18858	1.95406	0	3.45712	8.43633	0	1.50613	32	59.99
SLC22A18	0.64016	168	0	0	52.06	4.49216	4.91901	15.3858	15.3486	1.95406	0	9.49116	9.11474	0	2.93407	42.6667	91.3688
FOSL1	0.609951	316	0	0	57.6667	8.46335	7.05683	16.0832	64.0519	0	4.88443	15.7421	33.431	0	2.7156	119	70.3427
RB1	0.552643	292	0	0	0	5.34204	8.25522	24.51	30.2243	0	2.51684	11.7367	26.0338	0	0	16.6667	157.375
SETD3	0.6757	466	0	0	0	6.53081	6.92259	16.6324	21.6708	0	3.81528	10.2049	13.0168	0	5.24967	177.25	178.35
UBE3A	0.615282	360	0	0	0	11.3028	2.80579	13.9174	23.7053	0	3.66473	10.9517	13.8185	1.6939	2.31171	23.3571	163.006
STAT5A	0.587739	150	0	0	0	0	4.94366	15.5644	14.3388	0	6.9918	12.3292	9.50641	1.16226	0	13.3333	20.4576
HOXB7	0.609507	282	23	21.3333	49.8333	3.14926	3.94442	9.67689	8.04789	0	2.5928	3.43657	8.60196	1.30482	0	13	11.4947
ZNF823	0.573079	210	0	0	2.66667	8.40605	7.44375	8.68985	5.48619	0	0	6.76576	6.82846	2.37542	0	118.667	62.6683
RPL13A	0.561972	216	0	0	34.6283	8.08492	3.8952	18.9535	16.7196	8.54607	8.11218	32.5099	21.517	3.78669	8.08505	182.5	24.8245
ZNF274	0.585518	220	0	0	0	28.5451	8.50643	12.9201	25.7286	12.2208	3.2842	6.03685	17.7793	2.64242	0	48.45	205.46
EPCAM	0.571302	312	52.2783	48.8333	55.6667	0	0	7.32246	15.9815	0	1.97315	10.404	7.85907	0	0	13.6667	0
OTX1	0.618836	330	0	0		11.207	6.91797	16.4105	11.1718	0	0	5.11941	15.5065	1.92812	0	74.5	53.0724
LBX2	0.615282	272	0	0	4.54833	12.5076	6.15411	23.4438	15.7055	0	2.36161	12.4843	20.3322	0	0	27.1875	40.5967
CD71	0.562417	284	0	0	18.465	3.73416	9.9419	12.5131	14.5949	0	7.53028	15.2072	13.5012	0	4.8551	38.1429	107.06
VEGFA	0.639271	308	0	0	0	24.9217	5.92126	25.7782	21.7388	0	8.96808	33.7213	13.3968	1.26516	1.9058	71	165.71
PLAGL1	0.525544	278	28.2633	26.5367	55.0833	0	0	10.4495	7.85858	0	1.95586	7.47727	8.78075	1.87526	0	11	27.533
IGF2R	0.594402	338	0	0	1	1.95512	7.08566	12.1431	12.7208	3.18099	4.98619	13.1545	10.5735	1.21625	2.47134	33	100.589
MKRN1	0.594847	318	0	0	66.6667	5.03024	10.4117	18.8084	16.2089	0	3.32812	11.4883	9.2337	0	4.17481	336.5	44.7905
TUSC3	0.522434	172	0	0	63.5	0	11.141	15.93	15.8056	0	2.03163	6.08772	19.9374	1.42706	0	32.5	50.2096
POMT1	0.625056	308	0	0	36.1667	2.51704	7.02722	18.4822	13.52	11.9382	0	7.49978	12.2112	0	3.8172	50.3333	27.4938
ZFX	0.63705	426	0	0	0	12.5926	6.89288	25.0328	20.0401	0	4.73018	13.7689	24.4497	0	2.81276	17.6667	15.1996
FMR1	0.592181	316	0	0	34.1667	0	14.763	15.271	13.6566	0	3.80192	14.4612	17.6306	0	3.03395	46.25	0

## Sheet: correlations
Spearman correlation: r (correlation coefficient) ,p (p-value), and q (Benjamini-Hochberg multiple testing corrected p-value)
	target (250bp)												flanking (250bp +- 1kbp)
	KRAB+D3A+L						Ezh2+D3A+L						KRAB+D3A+L						Ezh2+D3A+L
	r	p	q	r	p	q	r	p	q	r	p	q	r	p	q	r	p	q	r	p	q	r	p	q
featureSaveName	KRAB_r_4d_target	KRAB_p_4d_target	KRAB_q_4d_target	KRAB_r_21d_target	KRAB_p_21d_target	KRAB_q_21d_target	EZH2_r_4d_target	EZH2_p_4d_target	EZH2_q_4d_target	EZH2_r_21d_target	EZH2_p_21d_target	EZH2_q_21d_target	KRAB_r_4d_flanking	KRAB_p_4d_flanking	KRAB_q_4d_flanking	KRAB_r_21d_flanking	KRAB_p_21d_flanking	KRAB_q_21d_flanking	EZH2_r_4d_flanking	EZH2_p_4d_flanking	EZH2_q_4d_flanking	EZH2_r_21d_flanking	EZH2_p_21d_flanking	EZH2_q_21d_flanking
FPKM	0.236407	0.266059	0.574732	-0.0417573	0.846386	0.896174	0.287144	0.173681	0.57508	0.19613	0.358353	0.573216	0.236407	0.266059	0.568185	-0.0417573	0.846386	0.952184	0.287144	0.173681	0.463492	0.19613	0.358353	0.452806
CG_hg19_density	0.181383	0.396313	0.574732	0.113093	0.59878	0.718537	0.124864	0.561015	0.721305	0.0617526	0.774382	0.819934	0.0306655	0.886888	0.886888	0.278817	0.187054	0.359191	0.166413	0.437056	0.58146	0.0939335	0.662416	0.662416
CpGs_hg19_nCpGs	0.321149	0.125973	0.574732	0.165144	0.44061	0.610075	0.0176279	0.934842	0.99839	0.232761	0.27372	0.573216	0.257559	0.224347	0.568185	0.132478	0.537176	0.690655	0.200609	0.347259	0.58146	0.285776	0.17583	0.287722
WGBS_merged_K562_median	-0.196697	0.356938	0.574732	-0.360106	0.0838966	0.302028	-0.283002	0.180247	0.57508	-0.302545	0.150727	0.387585	-0.196697	0.356938	0.58408	-0.360106	0.0838966	0.215734	-0.283002	0.180247	0.463492	-0.302545	0.150727	0.287722
WGBS_merged_inCGIs_K562_median	0.0178434	0.938808	0.941867	-0.303339	0.181319	0.407967	-0.246065	0.282284	0.608705	-0.175828	0.445835	0.573216	-0.196697	0.356938	0.58408	-0.360106	0.0838966	0.215734	-0.283002	0.180247	0.463492	-0.302545	0.150727	0.287722
WGBS_merged_outCGIs_K562_median	-0.3371	0.310699	0.574732	-0.660716	0.0268863	0.161318	0.026968	0.937266	0.99839	-0.26968	0.422572	0.573216	-0.41089	0.0514537	0.308722	-0.509196	0.0130796	0.0588584	-0.164851	0.452247	0.58146	-0.341146	0.111147	0.287722
Histone_Ctcf_EncodeUCSC_K562_mean	0.229563	0.280551	0.574732	0.246026	0.246515	0.468578	0.31103	0.139042	0.57508	0.184708	0.387563	0.573216	0.326712	0.11918	0.429047	0.618481	0.00127544	0.015083	0.242029	0.25452	0.572669	0.188648	0.377338	0.452806
Histone_H3k4me1_EncodeUCSC_K562_mean	0.0157241	0.941867	0.941867	-0.0524136	0.807825	0.896174	0.259941	0.219941	0.57508	0.223583	0.293615	0.573216	0.150935	0.48143	0.717194	-0.0652458	0.761968	0.914362	0.00848379	0.968616	0.968616	0.221352	0.298583	0.413422
Histone_H3k4me3_EncodeUCSC_K562_mean	0.0882801	0.681661	0.817994	0.239182	0.260321	0.468578	0.176164	0.41027	0.659702	0.308696	0.142117	0.387585	0.0882801	0.681661	0.723335	0.239182	0.260321	0.360445	0.176164	0.41027	0.58146	0.308696	0.142117	0.287722
Histone_H3k27ac_EncodeUCSC_K562_mean	0.210046	0.324563	0.574732	0.677104	0.00027901	0.00502218	0.257938	0.223642	0.57508	0.48087	0.0184675	0.110805	0.0878452	0.68315	0.723335	0.557947	0.00460972	0.0276583	0.290126	0.169057	0.463492	0.434783	0.034888	0.209328
Histone_H3k27me3_EncodeUCSC_K562_mean	0.112797	0.599744	0.771099	-0.149891	0.484504	0.622934	-0.014008	0.948202	0.99839	0.121854	0.570568	0.641889	0.278505	0.187568	0.562703	0.0102938	0.961925	0.961925	0.145289	0.498165	0.597798	0.253288	0.232398	0.348597
Histone_H3k36me3_EncodeUCSC_K562_mean	0.549897	0.00537296	0.0967132	0.208688	0.327772	0.491658	0.351852	0.0917754	0.57508	0.603039	0.0018134	0.0326411	0.638573	0.000784474	0.0141205	0.428918	0.036492	0.131371	0.526435	0.00822565	0.0740309	0.593892	0.00221534	0.0398762
Histone_H3k79me2_EncodeUCSC_K562_mean	0.491829	0.0146432	0.131789	0.210068	0.32451	0.491658	0.569312	0.00368891	0.0664004	0.484968	0.0163074	0.110805	0.330942	0.114196	0.429047	0.259622	0.220528	0.359191	0.565028	0.00401584	0.0722851	0.408696	0.0484503	0.218026
Histone_H3k9ac_EncodeUCSC_K562_mean	0.174386	0.415085	0.574732	0.324853	0.121419	0.31222	0.218791	0.304352	0.608705	0.382609	0.065892	0.296514	0.138726	0.517974	0.717194	0.257012	0.225368	0.359191	0.199652	0.349612	0.58146	0.324348	0.122209	0.287722
Histone_H3k9me3_EncodeUCSC_K562_mean	0.036024	0.867281	0.941867	-0.012798	0.952672	0.952672	-0.127534	0.552603	0.721305	-0.203775	0.339541	0.573216	0.10191	0.635615	0.723335	-0.016116	0.94042	0.961925	-0.0706413	0.742907	0.835771	-0.13743	0.521929	0.582524
Histone_H4k20me1_EncodeUCSC_K562_mean	0.262489	0.21529	0.574732	0.370868	0.074402	0.302028	0.177013	0.407981	0.659702	0.333755	0.110967	0.387585	0.418419	0.0418665	0.308722	0.27872	0.187213	0.359191	0.406998	0.0484001	0.290401	0.476993	0.0184328	0.165895
Dnase_DnaseMerged_EncodeUCSC_K562_mean	0.178338	0.404422	0.574732	0.46194	0.0230566	0.161318	-0.000435066	0.99839	0.99839	0.0373994	0.86226	0.86226	0.120461	0.575015	0.723335	0.249619	0.239461	0.359191	0.190518	0.372541	0.58146	0.127826	0.550161	0.582524
ChIP_POLR2A_merged_K562_mean	0.186098	0.383939	0.574732	0.328395	0.117178	0.31222	-0.165432	0.439802	0.659702	0.151634	0.479378	0.575253	0.227925	0.284092	0.568185	0.606568	0.00167589	0.015083	-0.0134871	0.950126	0.968616	0.295282	0.161268	0.287722

## Sheet: HeLA
Table S3: Data summary table for relative expression, DNA methylation and chromatin correlation analysis
	H3K27ac		KRAB+DNMT3a+3L (HeLa)
Gene	K562	Helas3	Expression 21d (HeLa)	qValue_4d_KRAB
FOSL1	64.0519	14.8295	0.4333	<0.0001
RB1	30.2243	57.603
ZNF274	25.7286	22.5141
UBE3A	23.7053	20.81
VEGFA	21.7388	24.0045
SETD3	21.6708	27.3255
ZFX	20.0401	29.2344
MTOR	16.9019	10.7169	0.7333	0.0058
RPL13A	16.7196	21.5657
SLC22A18	16.3952	18.0003	0.5367	<0.0001
MKRN1	16.2089	10.3736
TUSC3	15.8056	5.95241
LBX2	15.7055	20.5398
CD71	14.5949	32.7068
STAT5A	14.3388	6.68379	0.35	<0.0001
FMR1	13.6566	30.6283	0.4867	<0.0001
POMT1	13.52	2.3988	0.4667	<0.0001
IGF2R	12.7208	14.4816
OTX1	11.1718	15.5653	0.4067	<0.0001
CDKN1C	9.63386	4.09438
EPCAM	9.37069	0
HOXB7	8.04789	14.7645
PLAGL1	7.85858	6.03188	0.07667	<0.0001
ZNF823	5.48619	7.57338
